# Supplementary material for: Simplicity: Web-Based Visualization and Analysis of High-Throughput Cancer Cell Line Screens
Source: J Cancer Sci Clin Ther. Author manuscript; Available in PMC 2024 Dec 8. (PMC10906814; doi:10.26502/jcsct.5079217)
Supplement: Supply [file NIHMS1962041-supplement-Supply.zip]

Archive with 3 entries (3 files):
- Simplicity_Supplemental_Materials.docx
- Simplicity_Table_S1_PGX_CellLine_Name_Harmonizer.xlsx
- Simplicity_Table_S2_PGX_Compound_Name_Harmonizer.xlsx
